# Supplementary material for: Evaluating the Use of Generative Artificial Intelligence to Support Genetic Counseling for Rare Diseases
Source: Diagnostics (Basel). 2025 Mar 10;15(6):672. doi: 10.3390/diagnostics15060672 (PMC11941130; doi:10.3390/diagnostics15060672)
Supplement: Supplementary file 1 [file diagnostics-15-00672-s001.zip]

Archive with 1 entries (1 files):
- diagnostics-3505905-supplementary.pdf
